# Supplementary material for: Prevalence of antibiotic-resistant E. coli in retail chicken: comparing conventional, organic, kosher, and raised without antibiotics
Source: F1000Res. 2013 Sep 2;2:155. Originally published 2013 Jul 11. [Version 2] doi: 10.12688/f1000research.2-155.v2 (PMC3901448; doi:10.12688/f1000research.2-155.v2)
Supplement: Laboratory assay assessing antibiotic resistance in isolates of Escherichia coli from retail chicken collected in the New York metropolitan area — Results from the disk diffusion test. Metric shown is the distance (in mm) of edge of growth lawn from edge of disk. Lower numbers indicate greater resistance. 'Total' refers to the total number of drugs to which strain is resistant or intermediate. [file f1000research-2-2226-s0000.tgz]

Archive with 2 entries (2 files):
- Resistance_class.csv
- Disk_diffusion.csv
