# Supplementary material for: Prevalence of antibiotic-resistant E. coli in retail chicken: comparing conventional, organic, kosher, and raised without antibiotics
Source: F1000Res. 2013 Sep 2;2:155. Originally published 2013 Jul 11. [Version 2] doi: 10.12688/f1000research.2-155.v2 (PMC3901448; doi:10.12688/f1000research.2-155.v2)
Supplement: Laboratory assay assessing antibiotic resistance in isolates of Escherichia coli from retail chicken collected in the New York metropolitan area — Results from the disk diffusion test. Metric shown is the distance (in mm) of edge of growth lawn from edge of disk. Lower numbers indicate greater resistance. 'Total' refers to the total number of drugs to which strain is resistant or intermediate. [file f1000research-2-2226-s0000.tgz › Resistance_class.csv]

Sample Number	Raised Without Antibiotics (RWA)	Organic	Kosher	Category		Ampicillin	Ampicillin Sulbactam	Cefazolin	Cefoxitin	Ceftriaxone	Ciprofloxacin	Nalidixic acid	Gentamicin	Amikacin	Tetracycline	Trimethoprim sulfamethaxozle	Imipenem	Total
1	No	No	No	Conventional		R	I	S	S	S	S	S	R	S	S	S	S	3
2	No	No	No	Conventional		R	I	R	S	S	S	S	S	S	R	S	S	4
3	No	No	No	Conventional		R	R	R	R	R	S	S	S	S	S	S	S	5
4	No	No	No	Conventional		R	R	R	S	S	S	S	R	S	R	S	S	5
5	No	No	No	Conventional		R	I	R	S	S	S	S	S	S	R	S	S	4
6	No	No	No	Conventional		R	I	I	S	S	S	S	S	S	R	S	S	4
7	No	No	No	Conventional		I	S	I	S	S	S	S	S	S	R	S	S	3
8	No	No	No	Conventional		I	S	S	S	S	S	S	R	S	R	S	S	3
9	No	No	No	Conventional		S	S	S	S	S	S	S	S	S	S	S	S	0
10	No	No	No	Conventional		S	S	I	S	S	S	R	R	S	S	S	S	3
11	No	No	No	Conventional		S	S	S	S	S	S	S	R	S	S	S	S	1
12	No	No	No	Conventional		S	S	I	S	S	S	S	S	S	R	S	S	2
13	No	No	No	Conventional		S	S	S	S	S	S	S	S	S	S	S	S	0
14	No	No	No	Conventional		S	S	S	S	S	S	S	S	S	S	S	S	0
15	No	No	No	Conventional		S	S	S	S	S	S	S	S	S	R	S	S	1
16	No	No	No	Conventional		S	S	I	S	S	S	S	R	S	S	S	S	2
17	No	No	No	Conventional		S	S	S	S	S	S	S	S	S	S	S	S	0
18	No	No	No	Conventional		S	S	S	S	S	S	S	S	S	S	S	S	0
19	No	No	No	Conventional		S	S	S	S	S	S	S	S	S	S	S	S	0
20	No	No	No	Conventional		S	S	S	S	S	S	S	S	S	S	S	S	0
21	No	No	No	Conventional		S	S	S	S	S	S	S	S	S	S	S	S	0
22	No	No	No	Conventional		S	S	S	S	S	S	S	S	S	S	S	S	0
23	No	No	No	Conventional		S	S	S	S	S	S	S	S	S	S	R	S	1
24	No	No	No	Conventional		S	S	S	S	S	S	S	S	S	S	S	S	0
25	No	No	No	Conventional		S	S	I	S	S	S	S	S	S	S	S	S	1
26	No	No	No	Conventional		S	S	S	S	S	S	S	S	S	S	S	S	0
27	No	No	No	Conventional		S	S	S	S	S	S	S	S	S	S	S	S	0
28	No	No	No	Conventional		S	S	S	S	S	S	S	S	S	S	S	S	0
29	No	No	No	Conventional		S	S	S	S	S	S	S	S	S	R	S	S	1
30	No	No	No	Conventional		S	S	S	S	S	S	S	S	S	S	S	S	0
31	No	No	No	Conventional		S	S	S	S	S	S	S	S	S	S	S	S	0
32	No	No	No	Conventional		S	S	S	S	S	S	S	R	S	R	R	S	3
33	No	No	No	Conventional		S	S	S	S	S	S	S	R	S	S	I	S	2
34	No	No	Yes	Kosher		R	R	R	R	R	S	S	S	S	S	S	S	5
35	No	No	Yes	Kosher		R	I	S	S	S	S	S	S	S	S	S	S	2
36	No	No	Yes	Kosher		R	I	I	S	S	S	S	R	S	S	S	S	4
37	No	No	Yes	Kosher		R	R	R	R	I	S	S	S	S	S	S	S	5
38	No	No	Yes	Kosher		R	I	I	S	S	S	S	S	S	R	R	S	5
39	No	No	Yes	Kosher		R	R	R	R	R	S	S	S	S	S	S	S	5
40	No	No	Yes	Kosher		R	R	R	S	S	S	S	S	S	R	S	S	4
41	No	No	Yes	Kosher		R	R	R	R	I	S	R	S	S	R	S	S	7
42	No	No	Yes	Kosher		R	R	R	R	I	S	S	S	S	R	S	S	6
43	No	No	Yes	Kosher		R	R	R	R	I	S	S	S	S	S	S	S	5
44	No	No	Yes	Kosher		R	R	R	R	I	S	S	S	S	S	S	S	5
45	No	No	Yes	Kosher		I	S	I	S	S	S	S	S	S	S	S	S	2
46	No	No	Yes	Kosher		I	S	S	S	S	S	S	S	S	S	S	S	1
47	No	No	Yes	Kosher		S	S	S	S	S	S	S	S	S	R	S	S	1
48	No	No	Yes	Kosher		S	S	I	S	S	S	S	S	S	R	S	S	2
49	No	No	Yes	Kosher		S	S	I	S	S	S	S	S	S	R	S	S	2
50	No	No	Yes	Kosher		S	S	S	S	S	S	S	S	S	S	S	S	0
51	No	No	Yes	Kosher		S	S	S	S	S	S	S	S	S	S	S	S	0
52	No	No	Yes	Kosher		S	S	S	S	S	S	S	S	S	S	S	S	0
53	No	No	Yes	Kosher		S	S	S	S	S	S	S	S	S	S	S	S	0
54	No	No	Yes	Kosher		S	S	S	S	S	S	S	S	S	S	S	S	0
55	No	Yes	No	Organic		R	R	R	I	S	S	S	S	S	R	S	S	5
56	No	Yes	No	Organic		R	S	S	S	S	S	S	S	S	R	S	S	2
57	No	Yes	No	Organic		R	R	R	R	R	S	S	R	S	R	S	S	7
58	No	Yes	No	Organic		R	R	S	S	S	S	S	S	S	R	S	S	3
59	No	Yes	No	Organic		R	R	R	R	I	S	S	S	S	S	S	S	5
60	No	Yes	No	Organic		R	S	I	S	S	S	S	S	S	S	S	S	2
61	No	Yes	No	Organic		I	S	I	S	S	S	S	R	S	R	S	S	4
62	No	Yes	No	Organic		I	S	I	S	S	S	S	S	S	S	S	S	2
63	No	Yes	No	Organic		I	S	S	S	S	S	S	S	S	R	S	S	2
64	No	Yes	No	Organic		I	S	I	S	S	S	S	S	S	R	S	S	3
65	No	Yes	No	Organic		S	S	I	S	S	S	S	S	S	S	S	S	1
66	No	Yes	No	Organic		S	S	S	S	S	S	S	S	S	S	S	S	0
67	No	Yes	No	Organic		S	S	S	S	S	S	S	S	S	S	S	S	0
68	No	Yes	No	Organic		S	S	I	S	S	S	S	R	S	R	S	S	3
69	No	Yes	No	Organic		S	S	S	S	S	S	S	S	S	S	S	S	0
70	No	Yes	No	Organic		S	S	I	S	S	S	S	S	S	S	S	S	1
71	No	Yes	No	Organic		S	S	S	S	S	S	S	S	S	R	S	S	1
72	No	Yes	No	Organic		S	S	S	S	S	S	S	S	S	S	S	S	0
73	No	Yes	No	Organic		S	S	S	S	S	S	S	S	S	S	S	S	0
74	No	Yes	No	Organic		S	S	S	S	S	S	S	S	S	S	S	S	0
75	No	Yes	No	Organic		S	S	S	S	S	S	S	S	S	S	S	S	0
76	No	Yes	No	Organic		S	S	I	S	S	S	S	I	S	S	S	S	2
77	No	Yes	No	Organic		S	S	I	S	S	S	S	S	S	S	S	S	1
78	No	Yes	No	Organic		S	S	S	S	S	S	S	S	S	S	S	S	0
79	No	Yes	No	Organic		S	S	I	S	S	S	S	S	S	S	S	S	1
80	No	Yes	No	Organic		S	S	S	S	S	S	S	S	S	S	S	S	0
81	No	Yes	No	Organic		S	S	S	S	S	S	S	S	S	S	S	S	0
82	No	Yes	No	Organic		S	S	S	S	S	S	S	S	S	S	S	S	0
83	No	Yes	No	Organic		S	S	S	S	S	S	R	S	S	S	S	S	1
84	No	Yes	No	Organic		S	S	S	S	S	S	S	S	S	S	S	S	0
85	No	Yes	Yes	Organic and Kosher		R	R	R	R	I	S	S	I	S	R	S	S	7
86	No	Yes	Yes	Organic and Kosher		R	R	R	R	R	S	S	S	S	S	S	S	5
87	No	Yes	Yes	Organic and Kosher		R	I	I	S	S	S	S	S	S	R	S	S	4
88	No	Yes	Yes	Organic and Kosher		I	S	I	S	S	S	S	S	S	R	S	S	3
89	No	Yes	Yes	Organic and Kosher		I	S	I	S	S	S	S	S	S	S	S	S	2
90	No	Yes	Yes	Organic and Kosher		S	S	S	S	S	S	S	S	S	R	S	S	1
91	No	Yes	Yes	Organic and Kosher		I	S	S	S	S	S	S	R	S	R	S	S	3
92	No	Yes	Yes	Organic and Kosher		S	S	S	S	S	S	S	S	S	S	S	S	0
93	No	Yes	Yes	Organic and Kosher		S	S	S	S	S	S	S	S	S	S	S	S	0
94	No	Yes	Yes	Organic and Kosher		S	S	S	S	S	S	S	S	S	S	S	S	0
95	No	Yes	Yes	Organic and Kosher		S	S	S	S	S	S	S	S	S	S	S	S	0
96	No	Yes	Yes	Organic and Kosher		S	S	S	S	S	S	S	S	S	S	S	S	0
97	No	Yes	Yes	Organic and Kosher		S	S	S	S	S	S	S	S	S	S	S	S	0
98	No	Yes	Yes	Organic and Kosher		S	S	S	S	S	S	S	S	S	S	S	S	0
99	Yes	No	No	RWA		R	R	R	R	R	S	S	S	S	R	S	S	6
100	Yes	No	No	RWA		R	I	R	R	I	S	S	S	S	R	S	S	6
101	Yes	No	No	RWA		R	S	I	S	S	S	S	S	S	R	S	S	3
102	Yes	No	No	RWA		R	R	S	S	S	S	S	S	S	S	R	S	3
103	Yes	No	No	RWA		I	S	I	S	S	S	S	S	S	S	S	S	2
104	Yes	No	No	RWA		S	S	S	S	S	S	S	S	S	S	S	S	0
105	Yes	No	No	RWA		S	S	I	S	S	S	S	S	S	S	S	S	1
106	Yes	No	No	RWA		S	S	I	S	S	S	S	S	S	S	S	S	1
107	Yes	No	No	RWA		S	S	S	S	S	S	S	R	S	S	S	S	1
108	Yes	No	No	RWA		S	S	S	S	S	S	S	I	S	S	S	S	1
109	Yes	No	No	RWA		S	S	I	S	S	S	R	S	S	R	S	S	3
110	Yes	No	No	RWA		S	S	S	S	S	S	S	S	S	S	S	S	0
111	Yes	No	No	RWA		S	S	S	S	S	S	S	S	S	S	S	S	0
112	Yes	No	No	RWA		S	S	R	S	S	S	S	S	S	S	S	S	1
113	Yes	No	No	RWA		S	S	S	S	S	S	S	S	S	S	S	S	0
114	Yes	No	No	RWA		S	S	S	S	S	S	S	S	S	S	S	S	0
115	Yes	No	No	RWA		S	S	I	S	S	S	S	S	S	S	S	S	1
116	Yes	No	No	RWA		S	S	S	S	S	S	S	S	S	R	S	S	1
117	Yes	No	No	RWA		S	S	S	S	S	S	S	S	S	R	S	S	1
118	Yes	No	No	RWA		S	S	S	S	S	S	S	S	S	S	S	S	0
119	yes	No	No	RWA		S	S	S	S	S	S	S	S	S	S	S	S	0
120	Yes	No	No	RWA		S	S	S	S	S	S	S	S	S	R	S	S	1
121	Yes	No	No	RWA		S	S	S	S	S	S	S	S	S	S	S	S	0
122	Yes	No	No	RWA		S	S	I	S	S	S	S	S	S	S	S	S	1
123	Yes	No	No	RWA		S	S	S	S	S	S	S	S	S	S	S	S	0
124	Yes	No	No	RWA		S	S	S	S	S	S	S	S	S	S	S	S	0
125	Yes	No	No	RWA		S	S	S	S	S	S	S	S	S	S	S	S	0
126	Yes	No	No	RWA		S	S	I	S	S	S	S	S	S	S	S	S	1
127	Yes	No	No	RWA		S	S	S	S	S	S	S	S	S	R	S	S	1
128	Yes	No	No	RWA		S	S	S	S	S	S	S	S	S	S	S	S	0
129	Yes	No	No	RWA		S	S	S	S	S	S	S	S	S	R	S	S	1
130	Yes	No	No	RWA		S	S	S	S	S	S	S	R	S	S	S	S	1
131	Yes	No	No	RWA		S	S	S	S	S	S	S	I	S	S	S	S	1
132	Yes	No	No	RWA		S	S	S	S	S	S	S	S	S	S	S	S	0
133	Yes	No	No	RWA		S	S	S	S	S	S	S	S	S	S	S	S	0
134	Yes	No	No	RWA		S	S	S	S	S	S	S	S	S	S	S	S	0
135	Yes	No	Yes	RWA and Kosher		R	R	R	R	R	S	S	S	S	R	S	S	6
136	Yes	No	Yes	RWA and Kosher		R	R	R	R	S	S	S	S	S	S	S	S	4
137	Yes	No	Yes	RWA and Kosher		R	R	R	R	I	S	S	S	S	S	S	S	5
138	Yes	No	Yes	RWA and Kosher		R	R	R	R	R	S	S	S	S	S	S	S	5
139	Yes	No	Yes	RWA and Kosher		R	S	S	S	S	S	S	S	S	S	S	S	1
140	Yes	No	Yes	RWA and Kosher		I	S	I	S	S	S	S	S	S	R	S	S	3
141	Yes	No	Yes	RWA and Kosher		I	S	I	S	S	S	S	S	S	S	S	S	2
142	Yes	No	Yes	RWA and Kosher		I	S	I	S	S	S	S	S	S	R	S	S	3
143	Yes	No	Yes	RWA and Kosher		S	S	S	S	S	S	S	S	S	R	S	S	1
144	Yes	No	Yes	RWA and Kosher		S	S	I	S	S	S	S	S	S	S	S	S	1
145	Yes	No	Yes	RWA and Kosher		S	S	I	S	S	S	S	S	S	R	S	S	2
146	Yes	No	Yes	RWA and Kosher		S	S	S	S	S	S	S	S	S	S	S	S	0
147	Yes	No	Yes	RWA and Kosher		S	S	I	S	S	S	S	S	S	S	S	S	1
148	Yes	No	Yes	RWA and Kosher		S	S	S	S	S	S	S	S	S	S	S	S	0
149	Yes	No	Yes	RWA and Kosher		S	S	S	S	S	S	S	S	S	R	S	S	1
150	Yes	No	Yes	RWA and Kosher		S	S	I	S	S	S	S	S	S	S	S	S	1
151	Yes	No	Yes	RWA and Kosher		S	S	S	S	S	S	S	S	S	R	S	S	1
152	Yes	No	Yes	RWA and Kosher		S	S	I	S	S	S	S	S	S	S	S	S	1
153	Yes	No	Yes	RWA and Kosher		S	S	S	S	S	S	S	S	S	S	S	S	0
154	Yes	No	Yes	RWA and Kosher		S	S	S	S	S	S	S	S	S	S	S	S	0
155	Yes	No	Yes	RWA and Kosher		S	S	S	S	S	S	S	S	S	S	S	S	0
156	Yes	No	Yes	RWA and Kosher		S	S	S	S	S	S	S	S	S	R	S	S	1
157	Yes	No	Yes	RWA and Kosher		S	S	I	S	S	S	S	S	S	R	S	S	2
158	Yes	No	Yes	RWA and Kosher		S	S	S	S	S	S	S	S	S	R	S	S	1
159	Yes	No	Yes	RWA and Kosher		S	S	S	S	S	S	S	S	S	S	S	S	0
160	Yes	No	Yes	RWA and Kosher		S	S	S	S	S	S	S	S	S	S	S	S	0
161	Yes	Yes	No	RWA and Organic		R	R	R	R	I	S	S	S	S	S	S	S	5
162	Yes	Yes	No	RWA and Organic		R	R	I	S	S	S	S	S	S	S	R	S	4
163	Yes	Yes	No	RWA and Organic		R	R	R	R	I	S	S	S	S	S	S	S	5
164	Yes	Yes	No	RWA and Organic		I	S	I	S	S	S	S	S	S	R	S	S	3
165	Yes	Yes	No	RWA and Organic		I	S	I	S	S	S	S	S	S	S	S	S	2
166	Yes	Yes	No	RWA and Organic		I	S	I	S	S	S	S	S	S	S	S	S	2
167	Yes	Yes	No	RWA and Organic		S	S	I	S	S	S	S	S	S	S	S	S	1
168	Yes	Yes	No	RWA and Organic		S	S	S	S	S	S	S	S	S	S	S	S	0
169	Yes	Yes	No	RWA and Organic		S	S	S	S	S	S	S	S	S	R	S	S	1
170	Yes	Yes	No	RWA and Organic		S	S	S	S	S	S	S	S	S	S	S	S	0
171	Yes	Yes	No	RWA and Organic		S	S	S	S	S	S	S	S	S	S	S	S	0
172	Yes	Yes	No	RWA and Organic		S	S	S	S	S	S	S	S	S	R	S	S	1
173	Yes	Yes	No	RWA and Organic		S	S	S	S	S	S	R	S	S	S	S	S	1
174	Yes	Yes	No	RWA and Organic		S	S	S	S	S	S	S	S	S	S	S	S	0
175	Yes	Yes	No	RWA and Organic		S	S	S	S	S	S	S	S	S	R	S	S	1
176	Yes	Yes	No	RWA and Organic		S	S	S	S	S	S	S	S	S	R	S	S	1
177	Yes	Yes	No	RWA and Organic		S	S	S	S	S	S	S	S	S	S	S	S	0
178	Yes	Yes	No	RWA and Organic		S	S	S	S	S	S	S	S	S	S	S	S	0
179	Yes	Yes	No	RWA and Organic		S	S	S	S	S	S	S	S	S	S	S	S	0
180	Yes	Yes	Yes	RWA and Organic and Kosher		R	R	R	R	R	S	S	S	S	S	S	S	5
181	Yes	Yes	Yes	RWA and Organic and Kosher		R	R	R	R	R	S	S	S	S	S	S	S	5
182	Yes	Yes	Yes	RWA and Organic and Kosher		S	S	I	S	S	S	S	R	S	R	S	S	3
183	Yes	Yes	Yes	RWA and Organic and Kosher		S	S	I	S	S	S	S	S	S	S	S	S	1
184	Yes	Yes	Yes	RWA and Organic and Kosher		S	S	S	S	S	S	R	S	S	S	S	S	1
