# Supplementary material for: Prevalence of antibiotic-resistant E. coli in retail chicken: comparing conventional, organic, kosher, and raised without antibiotics
Source: F1000Res. 2013 Sep 2;2:155. Originally published 2013 Jul 11. [Version 2] doi: 10.12688/f1000research.2-155.v2 (PMC3901448; doi:10.12688/f1000research.2-155.v2)
Supplement: Laboratory assay assessing antibiotic resistance in isolates of Escherichia coli from retail chicken collected in the New York metropolitan area — Results from the disk diffusion test. Metric shown is the distance (in mm) of edge of growth lawn from edge of disk. Lower numbers indicate greater resistance. 'Total' refers to the total number of drugs to which strain is resistant or intermediate. [file f1000research-2-2226-s0000.tgz › Disk_diffusion.csv]

Sample Number	Raised Without Antibiotics (RWA)	Organic	Kosher	Category	Ampicillin	Ampicillin Sulbactam	Cefazolin	Cefoxitin	Ceftriaxone	Ciprofloxacin	Nalidixic acid	Gentamicin	Amikacin	Tetracycline	Trimethoprim sulfamethaxozle	Imipenem
1	No	No	No	Conventional	6.0	12.8	23.5	28.2	35.8	38.3	26.4	6.0	25.0	26.0	21.1	33.1
2	No	No	No	Conventional	6.0	13.2	17.9	22.7	34.7	35.5	22.9	20.3	20.7	6.0	27.4	30.4
3	No	No	No	Conventional	6.0	6.0	6.0	6.0	17.3	33.8	31.0	24.1	24.6	27.0	30.0	29.5
4	No	No	No	Conventional	6.0	11.2	18.2	21.3	32.0	39.2	22.4	6.0	22.0	6.0	26.6	29.2
5	No	No	No	Conventional	6.0	12.2	19.7	22.5	32.8	34.9	24.5	21.9	21.6	6.0	30.0	31.1
6	No	No	No	Conventional	6.0	13.2	20.1	25.7	33.3	36.5	24.1	21.5	22.3	6.0	27.5	29.6
7	No	No	No	Conventional	15.5	18.7	20.7	25.4	35.1	38.6	22.0	20.4	21.2	6.0	25.9	29.2
8	No	No	No	Conventional	16.7	18.5	23.2	25.1	33.6	38.6	23.7	11.8	23.5	6.0	24.7	31.0
9	No	No	No	Conventional	17.4	18.3	23.9	23.6	33.3	37.1	23.8	22.0	22.5	24.2	28.9	31.5
10	No	No	No	Conventional	17.6	20.0	21.8	21.9	36.0	30.0	7.9	6.2	24.4	24.5	20.1	32.1
11	No	No	No	Conventional	17.8	18.5	23.7	25.4	32.9	37.6	26.5	10.0	23.1	25.8	31.3	31.0
12	No	No	No	Conventional	17.9	18.6	22.8	20.1	33.5	34.1	24.0	21.0	21.7	6.0	26.9	32.8
13	No	No	No	Conventional	18.3	20.7	23.6	26.4	33.8	35.2	24.1	21.4	23.3	23.3	17.9	30.7
14	No	No	No	Conventional	18.4	22.0	25.5	23.8	33.8	39.6	27.2	23.2	23.6	25.5	32.7	31.6
15	No	No	No	Conventional	18.9	20.7	23.3	27.0	33.1	32.3	27.8	21.3	23.1	6.8	27.4	31.7
16	No	No	No	Conventional	19.0	20.5	22.8	19.7	31.8	33.0	23.0	8.6	21.3	23.7	27.3	31.1
17	No	No	No	Conventional	19.3	21.8	24.8	24.3	34.6	40.2	28.3	25.1	22.5	27.0	23.4	29.5
18	No	No	No	Conventional	19.3	20.2	23.1	28.0	34.0	36.1	26.2	22.7	24.3	27.1	27.3	30.7
19	No	No	No	Conventional	19.4	21.5	26.2	24.8	35.8	35.0	27.5	24.5	25.5	26.6	22.1	33.3
20	No	No	No	Conventional	20.0	20.9	25.3	24.2	33.9	33.9	28.2	21.7	22.3	24.6	27.5	30.3
21	No	No	No	Conventional	20.2	20.9	24.0	25.4	35.3	34.3	26.7	22.9	25.0	25.8	31.6	31.9
22	No	No	No	Conventional	20.3	23.6	24.0	24.9	32.5	34.8	26.4	22.2	22.4	23.9	26.9	29.8
23	No	No	No	Conventional	20.5	22.7	25.6	28.9	35.3	36.9	27.0	23.3	24.9	25.5	6.0	32.3
24	No	No	No	Conventional	20.9	22.3	23.3	26.2	33.4	35.9	23.8	21.0	21.9	26.1	27.0	30.3
25	No	No	No	Conventional	21.3	23.0	22.4	25.0	33.5	37.9	25.8	20.1	21.3	25.9	27.6	30.2
26	No	No	No	Conventional	21.3	22.5	24.3	25.2	34.6	37.9	29.6	23.1	25.5	25.2	31.1	31.0
27	No	No	No	Conventional	21.4	22.8	24.9	23.7	33.9	34.7	26.6	22.1	23.8	23.9	29.4	31.2
28	No	No	No	Conventional	21.7	21.8	25.0	26.7	34.9	35.8	24.9	22.0	23.1	24.0	27.5	29.9
29	No	No	No	Conventional	22.3	24.4	27.8	26.9	34.4	38.9	26.0	24.9	25.6	8.1	31.5	34.7
30	No	No	No	Conventional	22.5	24.3	25.0	27.4	35.7	36.8	27.7	24.1	25.1	25.4	28.9	32.0
31	No	No	No	Conventional	23.6	25.6	27.3	26.3	35.1	36.1	31.1	15.2	24.8	29.0	27.0	32.7
32	No	No	No	Conventional	24.2	24.8	25.2	25.6	34.3	37.9	26.9	12.5	22.7	6.0	6.0	30.9
33	No	No	No	Conventional	24.4	26.4	27.3	28.9	35.0	36.0	32.3	13.0	26.3	28.7	14.6	32.1
34	No	No	Yes	Kosher	6.0	11.5	6.0	10.2	17.7	36.3	28.1	22.1	22.6	24.4	29.7	28.6
35	No	No	Yes	Kosher	6.0	14.4	23.4	25.1	38.0	38.1	26.6	23.7	25.1	24.6	32.8	34.2
36	No	No	Yes	Kosher	6.0	13.5	20.4	24.2	33.0	33.1	23.5	6.0	22.7	23.7	23.0	29.9
37	No	No	Yes	Kosher	6.0	9.1	6.0	8.5	19.4	35.1	26.2	21.8	22.6	25.3	20.7	27.4
38	No	No	Yes	Kosher	6.0	14.4	20.5	23.2	29.8	36.7	26.1	22.6	23.7	6.0	6.0	28.3
39	No	No	Yes	Kosher	6.0	7.3	6.0	13.3	17.9	37.6	25.1	23.2	25.0	26.0	29.0	26.7
40	No	No	Yes	Kosher	6.0	10.3	17.3	23.5	33.0	36.8	25.6	23.6	24.2	6.0	17.9	29.4
41	No	No	Yes	Kosher	6.0	11.2	6.0	10.5	21.3	38.4	12.8	23.3	24.5	6.0	25.9	30.4
42	No	No	Yes	Kosher	6.0	10.6	6.0	10.3	20.2	37.2	28.3	23.8	25.2	6.0	31.4	30.5
43	No	No	Yes	Kosher	6.0	10.3	6.0	10.6	20.7	41.7	27.9	23.4	23.2	27.1	28.2	29.8
44	No	No	Yes	Kosher	6.0	11.8	6.0	12.7	20.8	34.5	27.1	24.4	24.1	24.1	29.6	29.4
45	No	No	Yes	Kosher	16.5	18.4	22.7	24.0	35.8	38.7	24.1	22.0	22.0	23.6	27.2	31.7
46	No	No	Yes	Kosher	16.5	20.0	23.5	26.2	33.4	35.5	25.7	22.3	23.5	24.1	29.7	31.5
47	No	No	Yes	Kosher	17.8	18.5	23.2	24.0	33.2	32.8	24.0	23.0	23.8	6.0	27.7	30.8
48	No	No	Yes	Kosher	18.1	20.3	20.7	23.7	32.4	35.9	24.6	19.8	20.1	7.5	27.1	30.7
49	No	No	Yes	Kosher	20.1	22.6	21.7	23.3	33.6	38.7	25.3	20.8	22.7	6.0	19.0	29.8
50	No	No	Yes	Kosher	20.4	21.6	23.7	26.2	32.4	37.3	27.3	21.2	22.0	24.2	30.5	29.6
51	No	No	Yes	Kosher	21.0	24.9	25.7	26.7	36.8	38.3	28.8	24.0	25.0	27.0	32.5	35.1
52	No	No	Yes	Kosher	21.2	22.7	25.0	28.6	33.8	38.0	27.4	23.5	24.7	28.5	29.7	31.4
53	No	No	Yes	Kosher	21.7	23.9	25.1	27.5	34.9	34.9	25.9	21.9	24.4	23.6	26.0	30.3
54	No	No	Yes	Kosher	22.3	23.1	23.5	26.3	33.4	37.7	28.0	22.6	24.2	25.6	27.5	30.7
55	No	Yes	No	Organic	6.0	6.0	9.8	15.0	25.7	37.0	21.7	20.3	21.5	6.0	25.0	27.9
56	No	Yes	No	Organic	6.0	16.6	24.3	28.3	37.8	38.7	30.0	24.1	26.3	6.0	23.0	34.3
57	No	Yes	No	Organic	6.0	8.6	6.0	8.2	16.9	38.2	24.5	7.6	22.4	6.0	24.9	25.6
58	No	Yes	No	Organic	6.0	13.5	20.8	26.4	34.7	36.4	28.5	22.4	23.5	6.8	28.0	31.0
59	No	Yes	No	Organic	6.0	9.4	6.0	13.7	20.1	31.4	23.0	21.7	21.7	25.1	29.7	26.7
60	No	Yes	No	Organic	13.4	16.5	22.9	23.9	33.0	36.7	22.0	21.0	22.4	23.7	27.6	29.8
61	No	Yes	No	Organic	15.3	17.4	21.2	23.8	30.0	39.2	23.7	9.8	22.2	7.3	27.6	30.4
62	No	Yes	No	Organic	15.5	18.2	22.1	20.4	31.1	34.3	23.6	20.6	21.1	22.0	19.1	30.9
63	No	Yes	No	Organic	15.8	19.2	23.5	26.1	33.4	32.2	24.0	22.0	22.9	6.0	28.6	30.7
64	No	Yes	No	Organic	16.3	19.0	22.9	25.2	30.8	35.0	24.6	22.5	22.6	6.0	28.1	29.6
65	No	Yes	No	Organic	17.1	18.4	22.7	26.5	32.9	36.2	27.5	21.5	21.9	25.9	32.5	31.1
66	No	Yes	No	Organic	18.8	20.0	24.0	25.3	34.1	40.3	28.1	22.6	23.7	26.8	29.9	32.6
67	No	Yes	No	Organic	19.0	20.8	24.5	25.7	34.8	38.5	26.2	22.7	24.0	27.2	24.7	32.7
68	No	Yes	No	Organic	19.0	21.2	22.6	24.3	32.0	38.9	22.7	6.7	20.4	6.0	21.2	29.0
69	No	Yes	No	Organic	19.1	20.8	23.5	24.4	32.4	36.3	28.9	23.0	22.4	27.1	30.6	31.4
70	No	Yes	No	Organic	19.3	20.1	22.7	25.5	35.0	33.0	24.9	21.5	23.9	23.8	28.0	29.8
71	No	Yes	No	Organic	19.5	22.4	24.9	26.9	32.7	34.4	26.4	21.9	24.0	6.0	26.1	29.3
72	No	Yes	No	Organic	19.5	23.1	25.2	27.3	33.3	40.0	27.1	22.8	24.4	24.1	26.7	29.4
73	No	Yes	No	Organic	19.6	21.7	26.6	27.3	34.9	37.5	29.1	23.9	25.6	25.5	33.1	33.9
74	No	Yes	No	Organic	19.9	21.4	25.3	23.9	33.2	35.7	25.4	23.1	23.6	23.9	29.3	30.9
75	No	Yes	No	Organic	20.1	22.2	26.6	28.4	35.6	40.1	27.1	24.4	25.4	26.3	31.0	32.3
76	No	Yes	No	Organic	20.1	21.5	22.7	26.3	32.6	32.5	24.8	13.5	21.6	24.2	24.3	31.2
77	No	Yes	No	Organic	20.3	21.7	23.0	24.6	34.7	38.0	27.4	20.8	22.2	22.3	25.9	32.5
78	No	Yes	No	Organic	20.5	21.5	23.9	27.0	33.1	34.3	25.1	23.6	24.1	23.5	27.5	30.4
79	No	Yes	No	Organic	21.7	19.8	20.4	24.8	32.6	34.5	25.5	21.5	22.9	23.8	29.6	30.7
80	No	Yes	No	Organic	22.2	23.7	26.0	25.8	34.2	38.1	26.0	21.5	22.4	25.7	30.3	30.7
81	No	Yes	No	Organic	22.7	24.1	27.1	25.5	38.1	36.2	28.4	24.4	25.1	24.7	34.2	35.2
82	No	Yes	No	Organic	23.2	24.7	25.7	26.8	36.3	33.9	26.2	24.9	27.0	24.2	28.6	32.3
83	No	Yes	No	Organic	24.3	25.7	25.2	24.6	36.1	29.2	6.5	23.5	24.9	26.8	18.5	33.4
84	No	Yes	No	Organic	24.5	25.8	26.1	26.8	35.1	39.1	30.6	22.8	25.7	23.7	31.9	33.7
85	No	Yes	Yes	Organic and Kosher	6.0	9.8	6.0	9.2	20.9	39.5	27.9	13.6	24.2	6.0	22.6	29.7
86	No	Yes	Yes	Organic and Kosher	6.0	9.7	6.0	7.8	17.0	37.6	25.3	21.2	22.7	22.6	29.2	27.5
87	No	Yes	Yes	Organic and Kosher	6.0	13.2	20.9	26.1	34.2	40.2	28.9	23.3	24.6	7.4	29.9	32.0
88	No	Yes	Yes	Organic and Kosher	15.8	17.9	21.2	23.2	33.2	36.4	23.5	22.5	20.8	6.0	28.8	31.6
89	No	Yes	Yes	Organic and Kosher	16.9	20.3	21.8	23.9	32.9	35.0	22.4	20.6	21.4	21.7	25.6	29.5
90	No	Yes	Yes	Organic and Kosher	18.4	22.8	26.9	27.0	36.0	34.9	27.7	25.8	25.2	6.0	29.0	34.0
91	No	Yes	Yes	Organic and Kosher	19.0	21.3	22.6	25.6	33.9	38.4	26.5	11.4	24.2	7.1	26.1	31.6
92	No	Yes	Yes	Organic and Kosher	19.6	20.4	23.4	24.7	33.7	37.0	25.4	22.1	23.0	23.8	28.0	29.6
93	No	Yes	Yes	Organic and Kosher	20.0	21.7	23.9	26.6	33.3	34.7	25.0	21.7	22.4	25.5	29.4	30.8
94	No	Yes	Yes	Organic and Kosher	20.3	21.4	25.2	26.7	34.3	35.3	26.2	22.7	23.5	26.3	29.8	32.9
95	No	Yes	Yes	Organic and Kosher	20.8	22.9	23.4	26.6	31.9	33.3	24.3	21.9	22.4	24.5	28.5	28.7
96	No	Yes	Yes	Organic and Kosher	22.9	25.5	26.7	26.5	35.9	34.6	28.8	24.4	26.2	25.8	30.8	34.0
97	No	Yes	Yes	Organic and Kosher	23.4	25.9	27.2	27.6	36.2	33.0	27.4	22.2	23.9	27.8	29.7	32.9
98	No	Yes	Yes	Organic and Kosher	23.9	25.5	25.3	29.0	34.7	37.6	29.8	22.8	22.8	30.1	30.7	30.6
99	Yes	No	No	RWA	6.0	6.0	6.0	7.7	17.3	34.6	23.5	21.9	23.5	7.5	28.2	27.3
100	Yes	No	No	RWA	6.0	12.3	6.0	14.1	20.4	32.2	26.3	21.0	21.3	7.0	29.8	29.0
101	Yes	No	No	RWA	6.0	16.1	21.8	24.6	32.2	36.3	23.3	22.9	24.5	6.0	17.3	31.0
102	Yes	No	No	RWA	6.0	11.3	22.0	23.4	32.0	36.3	24.9	22.9	24.5	26.8	9.5	30.8
103	Yes	No	No	RWA	16.7	17.6	21.0	24.8	34.6	38.3	23.5	22.1	22.0	25.0	27.1	30.5
104	Yes	No	No	RWA	17.3	19.3	23.3	26.5	34.5	35.1	25.9	23.3	23.7	35.2	33.4	30.6
105	Yes	No	No	RWA	17.4	20.4	23.0	24.0	31.7	35.0	25.1	22.5	23.5	23.6	29.1	30.8
106	Yes	No	No	RWA	17.7	19.0	21.9	24.9	33.0	40.7	24.4	20.7	21.5	23.7	28.3	29.0
107	Yes	No	No	RWA	17.9	20.4	23.8	23.8	33.7	38.7	25.5	8.6	21.5	25.2	17.9	31.6
108	Yes	No	No	RWA	18.1	22.1	24.5	27.2	36.6	34.2	26.0	14.1	27.3	25.7	25.8	33.2
109	Yes	No	No	RWA	18.4	21.2	20.4	20.4	33.1	25.9	6.0	19.3	19.8	6.0	21.7	31.0
110	Yes	No	No	RWA	19.1	21.5	24.1	27.7	35.3	36.5	24.6	22.8	23.3	24.9	26.8	31.3
111	Yes	No	No	RWA	19.3	21.8	23.5	25.7	33.4	34.1	26.6	21.7	22.3	23.9	27.9	29.5
112	Yes	No	No	RWA	19.7	19.1	10.4	23.5	30.5	38.4	25.7	26.2	25.6	23.1	30.3	28.5
113	Yes	No	No	RWA	19.8	21.8	24.7	23.1	34.0	30.6	23.4	19.9	21.2	28.7	32.6	30.8
114	Yes	No	No	RWA	20.0	24.0	26.0	28.4	34.3	37.4	29.1	24.0	25.2	25.4	28.8	30.3
115	Yes	No	No	RWA	20.4	21.1	22.5	22.9	33.3	38.7	26.4	20.6	22.0	22.2	27.5	27.1
116	Yes	No	No	RWA	20.4	22.0	26.4	27.1	35.3	36.2	25.5	22.4	24.2	6.0	28.7	30.0
117	Yes	No	No	RWA	20.8	21.9	24.1	24.5	31.9	39.9	27.4	20.6	21.9	6.0	31.4	30.6
118	Yes	No	No	RWA	21.1	22.6	24.8	27.4	33.3	37.9	25.3	24.7	25.3	25.5	30.0	32.2
119	yes	No	No	RWA	21.3	22.2	24.2	24.6	33.4	34.2	29.2	23.7	23.8	27.1	29.6	29.8
120	Yes	No	No	RWA	21.4	23.6	25.5	27.1	34.3	35.4	28.5	22.9	24.6	8.2	29.1	31.9
121	Yes	No	No	RWA	21.5	23.2	25.9	26.0	35.1	37.9	25.6	22.4	23.1	25.2	30.3	29.8
122	Yes	No	No	RWA	21.5	23.5	22.7	24.6	33.7	39.2	24.9	20.2	21.3	21.4	26.8	31.4
123	Yes	No	No	RWA	21.8	22.8	23.3	24.8	32.5	35.7	27.3	22.3	23.5	23.7	24.6	28.8
124	Yes	No	No	RWA	21.9	24.1	26.3	23.9	32.8	35.4	27.0	23.6	22.4	28.5	33.1	29.8
125	Yes	No	No	RWA	21.9	23.9	24.3	27.8	34.4	34.2	25.7	22.5	22.2	24.9	32.9	32.0
126	Yes	No	No	RWA	22.2	24.4	22.9	23.6	32.2	35.3	26.1	23.0	23.7	23.2	29.9	30.1
127	Yes	No	No	RWA	22.5	23.0	23.7	23.6	32.4	34.1	26.0	21.8	22.9	6.0	28.1	30.5
128	Yes	No	No	RWA	22.7	23.8	25.1	27.0	35.9	37.0	27.3	23.1	23.0	26.8	32.2	31.9
129	Yes	No	No	RWA	22.9	24.8	25.2	26.4	33.2	37.5	31.1	15.5	23.6	7.5	18.2	30.7
130	Yes	No	No	RWA	23.0	25.3	25.1	25.2	33.8	38.0	26.2	12.0	24.3	25.7	27.7	31.9
131	Yes	No	No	RWA	23.1	24.2	26.1	27.8	33.4	36.3	27.0	13.2	23.5	25.3	25.3	30.9
132	Yes	No	No	RWA	23.1	25.3	24.4	26.8	34.6	35.7	26.8	22.9	23.1	25.9	29.2	28.4
133	Yes	No	No	RWA	23.3	25.1	24.5	25.7	35.2	38.5	25.9	23.5	25.0	24.1	29.2	33.0
134	Yes	No	No	RWA	23.5	24.7	25.4	25.0	34.2	35.9	29.7	23.9	25.8	23.6	29.4	29.9
135	Yes	No	Yes	RWA and Kosher	6.0	6.0	6.0	7.5	14.5	41.7	21.2	21.6	22.2	6.0	27.0	26.0
136	Yes	No	Yes	RWA and Kosher	6.0	9.5	6.0	11.9	20.1	35.1	27.6	23.7	25.0	25.6	28.0	30.0
137	Yes	No	Yes	RWA and Kosher	6.0	10.7	6.0	11.4	20.0	36.1	26.2	20.9	21.1	27.3	30.5	30.4
138	Yes	No	Yes	RWA and Kosher	6.0	7.9	6.0	7.4	13.9	28.8	21.8	20.8	21.0	22.7	24.0	25.5
139	Yes	No	Yes	RWA and Kosher	6.0	16.8	24.5	27.3	37.4	36.1	29.0	24.2	23.5	26.2	31.0	33.9
140	Yes	No	Yes	RWA and Kosher	14.9	16.8	21.4	23.9	32.5	39.1	22.2	20.9	23.0	6.0	25.6	27.8
141	Yes	No	Yes	RWA and Kosher	16.5	17.8	21.7	26.8	32.7	35.3	26.1	30.6	25.0	22.1	28.7	33.0
142	Yes	No	Yes	RWA and Kosher	16.9	17.3	22.2	24.4	36.4	34.7	24.4	21.3	20.6	6.0	26.5	31.6
143	Yes	No	Yes	RWA and Kosher	17.1	17.9	23.2	26.5	34.3	37.3	27.8	22.4	23.3	6.0	27.8	30.1
144	Yes	No	Yes	RWA and Kosher	17.3	19.9	22.1	19.9	32.0	36.1	25.2	22.4	22.5	24.0	29.1	29.9
145	Yes	No	Yes	RWA and Kosher	18.3	23.1	22.7	24.1	35.5	39.1	29.9	21.7	21.3	6.0	23.1	32.1
146	Yes	No	Yes	RWA and Kosher	18.5	22.0	25.2	26.7	32.3	32.8	24.8	21.8	22.7	25.4	27.3	29.6
147	Yes	No	Yes	RWA and Kosher	18.9	19.3	21.7	26.1	32.8	34.6	23.3	22.6	22.0	22.9	29.1	29.5
148	Yes	No	Yes	RWA and Kosher	19.3	21.1	25.8	26.7	32.3	36.1	25.9	22.4	23.2	25.5	29.8	30.7
149	Yes	No	Yes	RWA and Kosher	19.5	21.3	25.0	26.4	33.9	36.8	26.8	21.9	24.0	6.0	29.1	31.6
150	Yes	No	Yes	RWA and Kosher	19.6	21.3	22.4	25.9	31.1	33.3	25.5	21.6	22.2	24.8	28.1	28.1
151	Yes	No	Yes	RWA and Kosher	19.7	21.7	25.0	27.5	34.8	38.2	26.8	22.7	22.7	6.0	26.2	30.3
152	Yes	No	Yes	RWA and Kosher	20.3	22.1	22.5	26.3	37.6	42.8	30.1	22.8	24.7	28.0	24.9	32.9
153	Yes	No	Yes	RWA and Kosher	20.4	21.8	24.8	26.8	33.4	35.9	25.9	22.4	22.8	25.4	27.5	30.5
154	Yes	No	Yes	RWA and Kosher	20.4	21.7	24.3	27.4	33.7	36.4	28.0	22.5	23.4	24.0	28.4	32.2
155	Yes	No	Yes	RWA and Kosher	22.0	23.5	24.3	26.4	36.7	34.6	24.8	21.4	21.9	26.1	30.1	30.8
156	Yes	No	Yes	RWA and Kosher	22.3	24.8	26.0	25.6	35.6	38.4	27.6	23.9	23.4	6.0	29.3	34.3
157	Yes	No	Yes	RWA and Kosher	22.5	24.5	22.4	24.7	33.0	36.9	25.5	21.2	23.0	6.0	23.2	28.1
158	Yes	No	Yes	RWA and Kosher	22.6	26.1	26.5	26.9	36.9	41.3	27.1	24.5	25.4	7.7	21.4	33.0
159	Yes	No	Yes	RWA and Kosher	23.8	23.8	26.3	25.8	33.1	33.2	25.2	22.1	22.9	24.2	29.7	29.8
160	Yes	No	Yes	RWA and Kosher	24.3	24.4	25.0	28.9	33.3	34.0	27.2	21.0	21.1	23.2	29.3	29.3
161	Yes	Yes	No	RWA and Organic	6.0	6.9	6.0	10.3	20.4	40.0	26.7	21.3	23.0	22.0	28.7	27.4
162	Yes	Yes	No	RWA and Organic	6.0	10.3	20.8	22.2	32.8	39.3	23.4	21.6	22.8	23.9	10.9	29.8
163	Yes	Yes	No	RWA and Organic	6.0	10.4	6.0	14.7	22.1	39.5	29.3	21.3	21.3	29.0	31.3	29.4
164	Yes	Yes	No	RWA and Organic	15.2	17.2	22.4	24.1	33.6	33.4	25.5	24.1	23.7	6.0	29.6	29.2
165	Yes	Yes	No	RWA and Organic	15.7	19.0	21.8	25.0	32.3	37.3	23.4	22.0	21.0	22.7	29.6	29.8
166	Yes	Yes	No	RWA and Organic	17.0	18.7	22.4	25.4	35.3	35.3	20.9	20.5	21.9	24.3	23.6	28.6
167	Yes	Yes	No	RWA and Organic	17.7	19.5	22.1	27.0	31.9	33.9	21.7	23.0	23.1	23.0	29.6	30.0
168	Yes	Yes	No	RWA and Organic	18.7	20.7	24.6	26.1	33.4	35.1	29.7	23.3	23.9	27.2	32.0	33.3
169	Yes	Yes	No	RWA and Organic	18.8	21.8	24.1	26.0	34.6	33.9	26.3	22.1	23.2	6.0	27.2	29.8
170	Yes	Yes	No	RWA and Organic	18.9	20.9	24.8	24.8	33.2	31.7	26.3	21.5	22.1	24.2	29.8	29.7
171	Yes	Yes	No	RWA and Organic	19.4	22.4	27.0	26.9	34.8	42.9	27.4	25.2	25.9	27.0	32.4	32.1
172	Yes	Yes	No	RWA and Organic	20.3	21.7	24.4	26.4	34.1	34.8	25.1	23.8	23.8	6.0	27.4	30.8
173	Yes	Yes	No	RWA and Organic	21.9	24.5	23.3	24.8	31.5	26.4	13.8	22.1	22.2	23.6	27.8	30.5
174	Yes	Yes	No	RWA and Organic	22.6	24.8	26.2	27.1	38.1	41.3	28.3	24.4	24.7	26.7	31.3	35.1
175	Yes	Yes	No	RWA and Organic	22.9	24.6	25.4	26.5	35.9	38.7	25.3	23.2	23.5	6.0	30.2	29.1
176	Yes	Yes	No	RWA and Organic	23.3	25.6	26.3	28.2	37.1	40.1	30.8	24.2	25.6	6.0	22.3	31.8
177	Yes	Yes	No	RWA and Organic	23.5	25.3	26.7	27.5	37.0	38.2	29.5	23.7	25.6	26.3	33.2	35.6
178	Yes	Yes	No	RWA and Organic	23.5	24.8	26.1	26.0	33.5	35.0	29.1	21.4	22.0	23.6	29.0	31.4
179	Yes	Yes	No	RWA and Organic	24.0	25.5	26.0	28.9	38.0	41.9	28.5	23.8	25.8	26.9	31.8	36.2
180	Yes	Yes	Yes	RWA and Organic and Kosher	6.0	9.8	6.0	9.4	17.5	37.6	25.2	21.6	23.0	23.4	29.9	28.2
181	Yes	Yes	Yes	RWA and Organic and Kosher	6.0	11.8	6.0	9.7	17.4	38.0	27.7	23.7	26.3	25.5	30.4	27.8
182	Yes	Yes	Yes	RWA and Organic and Kosher	17.5	20.1	22.5	23.8	33.6	38.6	23.3	9.8	21.7	6.0	25.4	31.3
183	Yes	Yes	Yes	RWA and Organic and Kosher	17.5	19.7	22.6	25.6	33.2	35.9	25.2	22.7	24.3	24.4	27.4	30.2
184	Yes	Yes	Yes	RWA and Organic and Kosher	23.0	25.0	25.6	25.3	35.4	28.2	7.7	24.4	24.4	25.8	31.5	32.6
